# Supplementary material for: BrMYB116 transcription factor enhances Cd stress tolerance by activating FIT3 in yeast and Chinese cabbage
Source: Front Plant Sci. 2024 Jun 7;15:1388924. doi: 10.3389/fpls.2024.1388924 (PMC11190832; doi:10.3389/fpls.2024.1388924)
Supplement: Supplementary file 1 [file DataSheet1.zip]

Archive with 4 entries (4 files):
- Supplementary Figure S4.TIF
- Supplementary Figures S1, S2 and S3.pdf
- Supplementary Table S2.xlsx
- Supplementary TableS1 and S3.pdf
